# Supplementary material for: Integrating extracellular vesicle and circulating cell‐free DNA analysis using a single plasma aliquot improves the detection of HER2 positivity in breast cancer patients
Source: J Extracell Biol. 2023 Sep 25;2(9):e108. doi: 10.1002/jex2.108 (PMC10688391; doi:10.1002/jex2.108)
Supplement: Supplementary file 2 — Supporting Information [file JEX2-2-e108-s001.xlsx]

## Sheet: Supp Tables List
List
Supplementary Table 1: Table reporting the percentages of breast cancer tumor cells positive for HER2, ER, or Ki-67 biomarker as assessed on tissue biopsies by IHC assay.
Supplementary Table 2: WES statistics
Supplementary Table 3. Quantitation of cfDNA and EVs levels in breast cancer patient plasmas at baseline
Supplementary Table 4: RNA sequenicng statistics
Supplementary Table 5: Liquid biopsy and tissue based HER2 positivity predictors performance

## Sheet: Supplementary Table 1
Supplementary Table 1: Table reporting the percentages of breast cancer tumor cells positive for HER2, ER, or Ki-67 biomarker as assessed on tissue biopsies by IHC assay.
PATIENT ID	BREAST CANCER SUBTYPE	%HER2 +	%ER+	% KI-67+
PMB 2.8	HER2 Positive	90	0	60
PMB 2.36	HER2 Positive	70	0	30
PMB 2.30	Triple Negative	0	2	40
PMB 2.26	Luminal B HER2 Negative	50	90	25

## Sheet: Supplementary Table 2
Supplementary Table 2: WES statistics
patient	sample type	nreads	cov_perc_10x	mean_bait_cov	purity	ploidy
PMB2.8	WBC	100993444	0.95719	91.9982	NA	NA
PMB2.26	WBC	116771230	0.956688	109.659	NA	NA
PMB2.30	WBC	113654500	0.947733	97.6783	NA	NA
PMB2.36	WBC	108433352	0.961716	89.105	NA	NA
PMB2.8	cfDNA	898275614	0.978759	731.874	0.46	2.04
PMB2.26	cfDNA	631046074	0.953726	485.981	0.45	2.06
PMB2.30	cfDNA	625918836	0.97124	282.826	0.63	2.03
PMB2.36	cfDNA	784243290	0.978257	650.439	0.31	2.04

## Sheet: Supplementary Table 3
Supplementary Table 3. Quantitation of cfDNA and EVs levels in breast cancer patient plasmas at baseline.
Patient ID	cfDNA (ng/mL)			EVs per mL of Plasma
PMB2.8 (HER2+)	4.17			28000000
PMB2.36 (HER2+)	6.48			7.96667e+07
PMB2.30 (TNBC)	3.43			1.15167e+09
PMB2.26 (LumBHER2-)	2.53			5.43333e+07

## Sheet: Supplementary Table 4
Supplementary Table 4: RNA sequencing statistics
	PMB2_8	PMB2_30	PMB2_36	PMB2_26
Numberofinputreads	80838390	96629646	79002521	96903588
Averageinputreadlength	94	91	91	93
UNIQUEREADS:
Uniquelymappedreadsnumber	2385534	5136088	4054168	3602514
Uniquelymappedreads%	0.0295	0.0532	0.0513	0.0372
Averagemappedlength	50.68	55.14	54.46	52.16
Numberofsplices:Total	76430	217863	202321	96573
Numberofsplices:Annotated(sjdb)	18888	78115	95210	8059
Numberofsplices:GT/AG	71538	203667	193949	89259
Numberofsplices:GC/AG	1318	3837	2702	1761
Numberofsplices:AT/AC	39	122	208	51
Numberofsplices:Non-canonical	3535	10237	5462	5502
Mismatchrateperbase,%	0.0344	0.0268	0.0253	0.03
Deletionrateperbase	0.0002	0.0002	0.0002	0.0002
Deletionaveragelength	1.44	1.43	1.35	1.31
Insertionrateperbase	0.0001	0.0001	0.0001	0.0001
Insertionaveragelength	1.34	1.34	1.25	1.33
MULTI-MAPPINGREADS:
Numberofreadsmappedtomultipleloci	4582466	8554914	6439941	6045861
%ofreadsmappedtomultipleloci	0.0567	0.0885	0.0815	0.0624
Numberofreadsmappedtotoomanyloci	285292	726365	488665	438159
%ofreadsmappedtotoomanyloci	0.0035	0.0075	0.0062	0.0045
UNMAPPEDREADS:
Numberofreadsunmapped:toomanymismatches	0	0	0	0
%ofreadsunmapped:toomanymismatches	0	0	0	0
Numberofreadsunmapped:tooshort	73579648	82194485	68012592	86807398
%ofreadsunmapped:tooshort	0.9102	0.8506	0.8609	0.8958
Numberofreadsunmapped:other	5450	17794	7155	9656
%ofreadsunmapped:other	0.0001	0.0002	0.0001	0.0001
CHIMERICREADS:
Numberofchimericreads	211053	397644	338188	320026
%ofchimericreads	0.0026	0.0041	0.0043	0.0033

## Sheet: Supplementary Table 5
Supplementary Table 5: liquid biopsy and tissue based HER2 positivity predictors performance
data source	predictor type	precision	recall (sensitivity)	specificity	F1 score
liquid_biopsy	combo_OR	0.655172	0.791667	0.52381	0.716981
liquid_biopsy	onlyDNA	0.866667	0.541667	0.904762	0.666667
liquid_biopsy	onlyRNA	0.608696	0.583333	0.571429	0.595745
liquid_biopsy	combo_AND	0.888889	0.333333	0.952381	0.484848
tissue	combo_OR	0.435897	0.702479	0.735577	0.537975
tissue	onlyDNA	0.734694	0.595041	0.9375	0.657534
tissue	onlyRNA	0.454545	0.702479	0.754808	0.551948
tissue	combo_AND	0.8	0.595041	0.956731	0.682464
